# Supplementary material for: Using Sparfloxacin-Capped Gold Nanoparticles to Modify a Screen-Printed Carbon Electrode Sensor for Ethanol Determination
Source: Sensors (Basel). 2023 Sep 30;23(19):8201. doi: 10.3390/s23198201 (PMC10575339; doi:10.3390/s23198201)
Supplement: Supplementary file 1 [file sensors-23-08201-s001.zip]

Archive with 1 entries (1 files):
- sensors-2550093-supplementary.pdf
